# Supplementary material for: Genomic Functional Analysis and Cellulase Characterization for the Enzyme-Producing Strain Bacillus subtilis Y4X3 Isolated from Saline–Alkaline Soil in Xinjiang, China
Source: Microorganisms. 2025 Feb 28;13(3):552. doi: 10.3390/microorganisms13030552 (PMC11944486; doi:10.3390/microorganisms13030552)
Supplement: Supplementary file 1 [file microorganisms-13-00552-s001.zip]

Archive with 1 entries (1 files):
- microorganisms-3455938-supplementary.pdf
